# Supplementary material for: Study of the Genetic Expression of Antiretroviral Restriction Factors and Acute Phase Proteins in Cattle Infected with Bovine Leukemia Virus
Source: Pathogens. 2023 Mar 29;12(4):529. doi: 10.3390/pathogens12040529 (PMC10146972; doi:10.3390/pathogens12040529)
Supplement: Supplementary file 1 [file pathogens-12-00529-s001.zip]

Archive with 7 entries (7 files):
- Figure S1.pdf
- Figure S2.pdf
- Table S1.pdf
- Table S2.pdf
- Table S3.pdf
- Table S4.pdf
- Table S5.xlsx
