# Supplementary material for: Study of the Genetic Expression of Antiretroviral Restriction Factors and Acute Phase Proteins in Cattle Infected with Bovine Leukemia Virus
Source: Pathogens. 2023 Mar 29;12(4):529. doi: 10.3390/pathogens12040529 (PMC10146972; doi:10.3390/pathogens12040529)
Supplement: Supplementary file 1 [file pathogens-12-00529-s001.zip › Table S5.xlsx]

## Sheet: Hoja1
	Table S5: Values obtained from the expression of ARF, APP and TBP genes by group and sampling number.
					Sampling		Minimum		Maximum		Mean
	APOBEC-Z1		AL		S1		23960		82470		53292
					S3		25930		91033		664100
							24945		86751.5		358696
			PL		S1		2937		82110		43921
					S3		0		70790		43547
							1468.5		76450		43734
			N		S1		53670		122300		77308
					S3		0		58190000		6504834
							26835		29156150		3291071
	APOBEC-Z2		AL		S1		0		46.46		4.697
					S3		0		5806		362.9
							0		2926.23		183.798
			PL		S1		0		0		0
					S3		0		104.2		10.42
							0		52.1		5.21
			N		S1		0		0		0
					S3		0		0		0
							0		0		0
	APOBEC-Z3		AL		S1		0		906		222.03
					S3		0		98760		6197.56
							0		49833		3209.8
			PL		S1		0		1379		350.1
					S3		0		4794		713.56
							0		3086.5		531.83
			N		S1		0		470.7		77.37
					S3		0		68.77		7.641
							0		269.735		42.5055
	BST2		AL		S1		0		261		76.79
					S3		0		12700		874.32
							0		6480.5		475.555
			PL		S1		0		702.6		181.92
					S3		0		131.1		29.84
							0		416.85		105.88
			N		S1		0		265.6		113.9
					S3		0		727.4		167.4
							0		496.5		140.65
	HEXIM-1		AL		S1		0		4.319		0.6802
					S3		0		325.6		20.533
							0		164.96		10.6066
			PL		S1		0		2.907		0.46444
					S3		0		7.497		1.13529
							0		5.202		0.799865
			N		S1		0		5.505		1.1119
					S3		0		4.869		0.55199
							0		5.187		0.831945
	HEXIM-2		AL		S1		0		7.512		4.452
					S3		0		961.152		63.661
							0		484.332		34.0565
			PL		S1		0		7.491		3.887
					S3		0		7.4301		3.47843
							0		7.46055		3.68272
			N		S1		0		6.757		2.416
					S3		0		7.478		3.139
							0		7.1175		2.7775
	SAA		AL		S1		0		10680		3814
					S3		0		601500		42267
							0		306090		23040.5
			PL		S1		0		10620		3493
					S3		0		13430		4232.3
							0		12025		3862.65
			N		S1		0		12840		4776
					S3		0		139200000		15472451
							0		69606420		7.73861e+06
	HP		AL		S1		0		0		0
					S3		0		27910		27910
							0		13955		13955
			PL		S1		0		0		0
					S3		0		0		0
							0		0		0
			N		S1		0		0		0
					S3		0		0		0
							0		0		0
AL: aleukemic, PL: persistent lymphocyte, N: negative; S1: sample 1, S3: sample 3; Dark gray shaded values indicate the highest average values and light gray indicates the lowest value of each gene between the study and study groups. * values obtained are in CT
